# Supplementary material for: Streptomyces calvus Isolate 27 Promotes Plant Growth Through Hormone Accumulation and Bioactive Compounds
Source: Plants (Basel). 2026 Apr 25;15(9):1315. doi: 10.3390/plants15091315 (PMC13165174; doi:10.3390/plants15091315)
Supplement: Supplementary file 1 [file plants-15-01315-s001.zip]

Archive with 1 entries (1 files):
- plants-4218454-supplementary.pdf
